# Supplementary material for: Sex differences in intra-set kinematics and electromyography during different maximum repetition sets in the barbell back squat?
Source: PLoS One. 2024 Aug 7;19(8):e0308344. doi: 10.1371/journal.pone.0308344 (PMC11305552; doi:10.1371/journal.pone.0308344)
Supplement: S1 Data — (XLSX) [file pone.0308344.s001.xlsx]

## Sheet: 10RM women
	1RM -													3RM - - Rep 1													6RM - - Rep 1													10RM - - Rep 1
	Name	avg velocity	Semitendinosus	Erector spinaeRMS	Rectus femorisRMS	Vastus medials RMS	Vastus lateralis RMS	Gluteus medius RMS	Gluteus maximus RMS	Soleus RMS	Gastrocnemius RMS	Biceps femoris RMS		Name	avg velocity	Semitendinosus RMS	Erector Spinae RMS	Rectus femoris RMS	Vastus Medialis RMS	Vastus Lateralis RMS	Gluteus Medius RMS	Gluteus Maximus RMS	Soleus RMS	Gastrocnemius RMS	Biceps femoris RMS		Name	avg velocity	Semitendinosus RMS	Erector Spinae RMS	Rectus femoris RMS	Vastus Medialis RMS	Vastus Lateralis RMS	Gluteus Medius RMS	Gluteus Maximus RMS	Soleus RMS	Gastrocnemius RMS	Biceps femoris RMS		Name	avg velocity	Semitendinosus RMS	Erector Spinae RMS	Rectus femoris RMS	Vastus Medialis RMS	Vastus Lateralis RMS	Gluteus Medius RMS	Gluteus Maximus RMS	Soleus RMS
1 RM	Subject 1	0.22653	115.037	439.125	143.477	132.19	184.472	122.61	85.5797	98.7241	142.368	82.9693	3RM-REP1	Subject 1	0.417901	153.793	519.925	135.242	138.469	200.343	85.198	64.226	85.7239	103.5	88.3235	6RM-REP1	Subject 1	0.47116	160.387	475.359	127.737	103.395	168.439	92.3593	68.6978	78.4828	114.308	72.2381	10RM-REP1	Subject 1	0.534204	139.338	310.208	127.603	111.925	150.711	68.6456	48.4223	63.7735
1 RM	Subject 2	0.286032	114.481	269.207	196.759	279.57	591.693	34.5182	127.733	107.894	86.9534	73.1931	3RM-REP1	Subject 2	0.4228	90.0757	137.36	195.671	259.725	607.286	36.5096	103.673	99.8392	71.3844	73.2769	6RM-REP1	Subject 2	0.466811	76.0477	109.169	186.61	215.431	535.024	33.032	92.7038	85.966	58.7095	68.9782	10RM-REP1	Subject 2	0.484809	76.0805	108.01	235.224	272.217	634.81	41.644	124.766	86.0168
1 RM	Subject 3	0.228906	51.9314	253.346	165.175	36.9938	207.468	28.5216	55.6056	29.1863	71.1371	40.9847	3RM-REP1	Subject 3	0.487141	57.3835	179.779	128.5	28.5777	161.045	25.3614	50.0848	34.8932	84.0548	48.6589	6RM-REP1	Subject 3	0.523957	55.6311	158.734	133.862	32.6911	159.49	21.9074	39.7581	40.3695	100.159	44.4163	10RM-REP1	Subject 3	0.586894	56.4579	115.312	113.001	30.5695	146.526	19.4318	40.4997	42.5778
1 RM	Subject 4	0.237623	31.8977	261.96	332.836	177.147	177.855	29.7855	74.1077	235.3	67.7808	71.164	3RM-REP1	Subject 4	0.342556	24.7082	192.681	268.359	154.56	128.114	23.8748	58.1497	210.806	55.1145	56.5076	6RM-REP1	Subject 4	0.451765	24.9247	221.144	269.308	157.828	153.499	28.11	64.1751	212.173	55.4948	57.6443	10RM-REP1	Subject 4	0.429822	23.828	194.299	270.769	171.173	135.949	25.8199	64.5662	189.265
1 RM	Subject 5	0.251344	115.114	107.771	126.088	165.039	211.915	41.8357	59.9497	114.672	50.8686	132.716	3RM-REP1	Subject 5	0.313023	114.663	85.8603	107.84	149.964	182.137	39.1531	47.6985	110.53	46.6278	132.558	6RM-REP1	Subject 5	0.379583	107.837	80.1768	116.186	155.774	197.162	34.0162	40.6375	93.4506	46.4424	121.093	10RM-REP1	Subject 5	0.412	104.114	93.2687	106.701	149.014	200.901	26.1844	34.9637	97.3571
1 RM	Subject 6	0.135458	55.9282	25.5258	101.959	130.333	114.201	134.745	71.5559	183.948	52.0969	87.1167	3RM-REP1	Subject 6	0.294415	71.4358	49.4896	101.489	52.8294	130.371	129.945	145.992	283.042	99.7573	117.205	6RM-REP1	Subject 6	0.288761	57.2238	16.8881	135.052	42.3103	120.947	97.3039	5.36964	271.924	91.1796	84.2445	10RM-REP1	Subject 6	0.435292	623.727	21.5377	150.483	44.6032	114.026	85.8671	9.93928	269.499
1 RM	Subject 7	0.379702	78.4925	64.694	161.458	137.836	206.121	37.2613	56.5416	229.544	66.2298	92.3982	3RM-REP1	Subject 7	0.482852	100.695	305.091	779.037	135.051	206.063	32.992	60.6146	211.118	158.598	81.7508	6RM-REP1	Subject 7	0.517767	66.743	174.344	138.509	126.875	191.932	29.3363	54.5736	214.606	78.4053	86.6934	10RM-REP1	Subject 7	0.551568	67.1078	148.49	147.12	138.299	188.861	23.2489	44.6954	180.989
1 RM	Subject 8	0.229896	140.598	196.351	278.325	297.526	308.376	98.587	45.3757	283.556	113.029	104.79	3RM-REP1	Subject 8	0.32638	117.897	211.664	284.149	223.672	233.188	90.1667	32.4441	258.352	120.116	58.3474	6RM-REP1	Subject 8	0.486364	95.053	164.937	243.845	311.068	214.63	52.6926	30.3044	285.888	131.862	28.0186	10RM-REP1	Subject 8	0.552302	101.267	333.429	301.34	298.075	238.138	57.3591	27.5061	251.842
1 RM	Subject 9	0.24445	270.489	203.504	336.942	319.93	188.705	81.1896	63.4724	82.626	62.823	98.341	3RM-REP1	Subject 9	0.418951	368.425	183.471	330.156	286.555	168.047	67.4538	63.6631	95.3835	82.5285	175.113	6RM-REP1	Subject 9	0.543699	333.967	191	232.423	272.708	169.602	71.0636	55.3606	84.3852	80.1121	61.0742	10RM-REP1	Subject 9	0.613489	203.797	177.059	267.438	258.358	191.906	81.9015	58.5852	58.1019
1 RM	Subject 10	0.184335	75.1538	251.227	166.269	569.451	321.703	134.482	2.99537	88.9791	50.9411	115.465	3RM-REP1	Subject 10	0.337553	69.879	219.928	174.446	488.546	269.97	89.4564	2.93763	82.6565	40.7029	124.352	6RM-REP1	Subject 10	0.433983	51.1451	206.825	153.816	399.069	218.576	96.118	3.08893	67.7192	32.7802	103.111	10RM-REP1	Subject 10	0.490685	29.73	186.538	177.971	422.223	251.575	84.7563	2.9427	56.3139
1 RM	Subject 11	0.237181	124.496	132.816	218.084	196.676	307.983	44.8124	36.4501	270.6	76.4742	131.264	3RM-REP1	Subject 11	0.413988	149.779	128.375	194.851	176.011	263.972	44.3807	30.4916	303.39	96.9699	200.376	6RM-REP1	Subject 11	0.406557	129.575	108.047	175.114	144.639	227.396	47.1728	32.2977	319.845	89.3821	148.398	10RM-REP1	Subject 11	0.532459	191.343	104.861	151.085	146.727	242.344	43.731	23.7794	303.89
1 RM	Subject 12	0.214085	90.4772	126.81	59.2379	147.109	129.379	31.7677	51.6797	42.229	71.3814	99.6975	3RM-REP1	Subject 12	0.369138	73.2612	120.129	50.8691	134.264	115.922	39.269	49.2941	39.7773	64.4083	83.2613	6RM-REP1	Subject 12	0.398835	90.9886	127.436	50.1056	140.827	123.41	28.5755	44.4509	50.6788	87.7188	90.7667	10RM-REP1	Subject 12	0.490224	43.0073	81.6944	59.8329	136.172	133.921	55.162	43.4387	30.9921
1 RM	Subject 13	0.239282	22.933	151.356	70.3926	191.459	162.809	39.8799	24.9635	16.1197	22.8142	39.6186	3RM-REP1	Subject 13	0.391422	21.9798	109.879	75.0635	196.908	195.614	41.4216	25.7328	124.617	21.877	34.7132	6RM-REP1	Subject 13	0.370362	17.9673	103.211	64.7713	167.981	164.764	32.9632	21.9333	130.457	21.2817	32.675	10RM-REP1	Subject 13	0.456096	18.5894	111.781	69.7944	161.473	162.264	30.5886	22.4567	106.444
														3RM - - Rep2													6RM - - Rep2													10RM - - Rep2
														Name	avg velocity	Semitendinosus RMS	Erector Spinae RMS	Rectus femoris RMS	Vastus Medialis RMS	Vastus Lateralis RMS	Gluteus Medius RMS	Gluteus Maximus RMS	Soleus RMS	Gastrocnemius RMS	Biceps femoris RMS		Name	avg velocity	Semitendinosus RMS	Erector Spinae RMS	Rectus femoris RMS	Vastus Medialis RMS	Vastus Lateralis RMS	Gluteus Medius RMS	Gluteus Maximus RMS	Soleus RMS	Gastrocnemius RMS	Biceps femoris RMS		Name	avg velocity	Semitendinosus RMS	Erector Spinae RMS	Rectus femoris RMS	Vastus Medialis RMS	Vastus Lateralis RMS	Gluteus Medius RMS	Gluteus Maximus RMS	Soleus RMS
													3RM-REP2	Subject 1	0.380462	138.263	508.292	147.365	124.343	198.368	105.235	82.3631	96.9355	150.008	80.0013	6RM-REP2	Subject 1	0.454752	150.061	543.886	129.034	117.132	168.989	93.2836	66.2829	68.5147	110.588	77.1128	10RM-REP2	Subject 1	0.574429	144.288	348.867	103.022	102.571	178.998	71.4711	56.2208	71.8145
													3RM-REP2	Subject 2	0.320004	80.7344	146.999	157.126	240.681	596.724	38.2792	114.787	95.9646	80.2624	79.3378	6RM-REP2	Subject 2	0.414679	69.7102	137.594	253.09	259.456	657.443	36.2219	93.4417	83.572	72.0448	77.7762	10RM-REP2	Subject 2	0.464715	51.4382	117.652	229.29	267.65	609.353	31.9774	104.291	88.9775
													3RM-REP2	Subject 3	0.371833	54.2313	207.525	159.24	37.6454	204.076	25.0091	47.0171	41.7411	107.877	49.7201	6RM-REP2	Subject 3	0.446556	51.4969	190.854	150.977	33.6593	189.074	21.5554	36.8834	33.1405	71.3723	51.7864	10RM-REP2	Subject 3	0.526374	43.1897	89.5777	137.772	32.08	177.207	22.4682	40.4598	34.1712
													3RM-REP2	Subject 4	0.312918	29.6041	236.846	318.866	180.016	158.081	28.9063	68.3904	209.947	54.7288	64.6153	6RM-REP2	Subject 4	0.421976	25.0133	207.677	265.707	153.188	154.143	563.513	69.7066	226.459	58.7413	64.9861	10RM-REP2	Subject 4	0.420225	32.202	216.304	332.353	173.394	159.307	28.724	69.3663	189.958
													3RM-REP2	Subject 5	0.304198	127.714	89.9451	118.395	156.181	196.603	36.7789	43.4856	77.7817	42.68	128.573	6RM-REP2	Subject 5	0.342777	101.231	87.096	108.805	150.846	199.087	36.6724	38.2934	98.4258	50.1903	128.374	10RM-REP2	Subject 5	0.441273	96.5484	86.5706	108.673	166.185	198.412	33.4061	47.7814	95.3935
													3RM-REP2	Subject 6	0.247775	201.088	54.8338	125.008	57.1391	125.087	124.965	98.2677	278.742	125.804	145.358	6RM-REP2	Subject 6	0.357188	54.572	15.5064	124.578	72.6086	120.14	87.5617	4.85084	321.316	114.556	103.132	10RM-REP2	Subject 6	0.474267	408.932	17.3774	135.312	51.0497	127.188	85.1843	80.7007	300.089
													3RM-REP2	Subject 7	0.438877	86.7026	210.718	410.687	162.711	258.51	37.5284	54.1141	193.521	119.88	95.3423	6RM-REP2	Subject 7	0.548493	75.0722	176.912	158.031	141.203	204.847	29.2748	53.7165	256.702	113.387	102.805	10RM-REP2	Subject 7	0.572044	57.7765	226.876	124.952	136.337	208.35	29.4978	53.9885	165.539
													3RM-REP2	Subject 8	0.265186	116.854	238.017	267.148	213.363	257.769	77.0446	42.6489	294.44	119.028	92.4709	6RM-REP2	Subject 8	0.46892	96.9774	175.927	255.155	379.747	193.578	80.3714	31.804	266.125	162.719	41.8439	10RM-REP2	Subject 8	0.553874	104.466	303.054	284.89	166.642	211.919	58.96	29.3222	305.268
													3RM-REP2	Subject 9	0.366868	356.672	211.412	307.319	293.607	193.478	83.044	69.5143	84.1053	75.0617	205.287	6RM-REP2	Subject 9	0.473003	257.121	201.332	312.283	300.359	196.171	63.1222	50.856	54.355	63.7231	59.3608	10RM-REP2	Subject 9	0.571001	290.986	178.67	275.148	326.039	206.801	60.6894	59.8114	105.658
													3RM-REP2	Subject 10	0.329294	53.1446	254.153	157.401	509.698	282.38	90.5644	2.87011	77.1804	40.1966	136.32	6RM-REP2	Subject 10	0.403257	33.671	225.855	146.012	450.574	250.589	96.5555	3.15943	68.7798	38.6687	88.9968	10RM-REP2	Subject 10	0.454821	34.5509	211.196	195.235	466.837	241.367	79.8094	3.05315	55.0685
													3RM-REP2	Subject 11	0.281255	158.481	139.77	218.776	190.492	321.501	42.2557	29.4976	231.741	70.5738	159.908	6RM-REP2	Subject 11	0.401518	173.866	114.1	196.716	178.566	290.759	48.9215	38.3315	372.252	106.659	213.995	10RM-REP2	Subject 11	0.507114	183.142	127.324	210.113	187.654	347.05	46.4361	29.9338	356.769
													3RM-REP2	Subject 12	0.275942	110.753	123.724	67.9295	155.416	135.849	36.9402	51.0982	38.2499	59.6043	123.11	6RM-REP2	Subject 12	0.378218	77.244	130.801	54.0204	139.994	126.155	26.4846	44.1864	48.2961	81.2548	90.7224	10RM-REP2	Subject 12	0.433644	59.2098	107.279	65.4448	149.185	140.247	36.2545	42.4731	55.6336
													3RM-REP2	Subject 13	0.362034	28.0694	113.332	78.5333	201.234	167.564	42.1338	31.155	125.698	22.9625	44.1045	6RM-REP2	Subject 13	0.36769	21.1724	106.319	72.2203	179.714	182.699	29.4405	23.4756	114.69	19.5955	36.7923	10RM-REP2	Subject 13	0.428312	18.306	89.4629	61.9606	165.489	172.437	28.4014	22.2598	111.453
														3RM - - Rep 3													6RM - - Rep 3													10RM - - Rep 3
														Name	avg velocity	Semitendinosus RMS	Erector Spinae RMS	Rectus femoris RMS	Vastus Medialis RMS	Vastus Lateralis RMS	Gluteus Medius RMS	Gluteus Maximus RMS	Soleus RMS	Gastrocnemius RMS	Biceps femoris RMS		Name	avg velocity	Semitendinosus RMS	Erector Spinae RMS	Rectus femoris RMS	Vastus Medialis RMS	Vastus Lateralis RMS	Gluteus Medius RMS	Gluteus Maximus RMS	Soleus RMS	Gastrocnemius RMS	Biceps femoris RMS		Name	avg velocity	Semitendinosus RMS	Erector Spinae RMS	Rectus femoris RMS	Vastus Medialis RMS	Vastus Lateralis RMS	Gluteus Medius RMS	Gluteus Maximus RMS	Soleus RMS
													3RM-REP3	Subject 1	0.307405	127.393	574.7	141.717	127.197	185.969	111.489	87.0586	88.3207	118.717	80.4823	6RM-REP3	Subject 1	0.416946	155.138	520.999	143.295	122.706	181.734	88.9672	63.3879	85.3653	134.989	79.0153	10RM-REP3	Subject 1	0.514586	143.443	322.591	109.085	97.7224	169.75	91.0555	68.686	86.9728
													3RM-REP3	Subject 2	0.335183	86.8997	169.054	240.686	298.163	712.611	42.6094	131.546	90.1605	69.2685	78.6021	6RM-REP3	Subject 2	0.442366	91.3757	156.007	240.942	252.434	604.404	32.8092	96.1355	87.0009	61.637	77.5941	10RM-REP3	Subject 2	0.44393	55.5311	120.228	201.272	250.769	618.949	34.8294	101.955	89.4502
													3RM-REP3	Subject 3	0.293458	83.9376	223.491	184.916	40.5036	222.465	26.0538	48.3518	33.294	72.1745	61.5389	6RM-REP3	Subject 3	0.339637	47.1156	169.704	158.513	36.5659	201.057	24.0666	42.8404	21.6896	40.3052	47.9112	10RM-REP3	Subject 3	0.47451	42.8416	61.8308	154.372	34.8211	194.325	20.1072	38.3942	27.96
													3RM-REP3	Subject 4	0.298469	33.6017	253.917	346.299	173.783	159.306	30.6417	74.7862	221.302	60.5509	84.3427	6RM-REP3	Subject 4	0.391585	29.1844	240.862	344.945	194.931	152.027	104.189	71.9931	164.945	48.3021	67.9779	10RM-REP3	Subject 4	0.392703	26.6221	235.998	262.847	154.498	138.093	26.2088	62.433	193.67
													3RM-REP3	Subject 5	0.208355	113.066	97.0657	116.795	153.13	197.975	34.8206	50.6613	105.948	44.8516	122.229	6RM-REP3	Subject 5	0.329036	120.416	90.4084	109.601	159.917	207.906	34.9696	49.5377	102.649	48.3222	148.049	10RM-REP3	Subject 5	0.391095	103.003	94.0026	106.131	150.059	205.915	33.1352	35.1963	72.1145
													3RM-REP3	Subject 6	0.2406	86.5095	93.0183	142.655	67.5706	140.042	117.525	87.5547	253.019	112.889	139.119	6RM-REP3	Subject 6	0.245766	60.1013	16.5314	154.979	158.692	137.926	91.4878	6.09599	335.614	103.892	76.7149	10RM-REP3	Subject 6	0.447406	397.372	17.5329	151.144	50.9465	133.806	78.686	220.334	229.962
													3RM-REP3	Subject 7	0.395946	76.806	270.336	278.837	163.205	271.777	49.1144	60.7269	181.534	87.8298	98.2742	6RM-REP3	Subject 7	0.496937	75.0995	148.493	131.422	153.557	222.423	32.9581	57.5798	274.417	160.253	75.3739	10RM-REP3	Subject 7	0.559181	70.6871	80.57	141.044	149.563	208.9	25.3654	51.2407	203.574
													3RM-REP3	Subject 8	0.246651	116.491	255.774	303.223	213.655	281.171	73.8194	46.5281	285.519	118.968	79.4856	6RM-REP3	Subject 8	0.419138	129.759	165.591	287.212	368.387	246.435	78.8956	34.5121	300.959	159.92	52.4518	10RM-REP3	Subject 8	0.514989	82.3281	323.524	265.487	147.138	176.854	54.2425	24.3977	225.081
													3RM-REP3	Subject 9	0.318398	292.886	218.304	326.002	332.843	208.354	82.0534	73.8569	98.856	86.1807	95.9645	6RM-REP3	Subject 9	0.450951	332.848	186.298	303.133	335.325	174.145	90.5567	64.6375	86.0044	87.8914	65.255	10RM-REP3	Subject 9	0.530332	230.217	155.138	229.59	277.049	158.357	67.182	60.1142	83.1593
													3RM-REP3	Subject 10	0.268969	58.6241	241.371	172.515	528.753	313.502	113.214	2.99083	84.9586	47.2916	134.076	6RM-REP3	Subject 10	0.37322	36.933	222.282	167.077	466.496	268.553	107.989	3.03613	77.0882	40.3192	108.09	10RM-REP3	Subject 10	0.428452	36.4115	232.586	188.287	507.945	254.542	82.6519	2.93349	54.0461
													3RM-REP3	Subject 11	0.307234	166.458	138.894	234.289	200.682	331.102	52.0579	35.6311	235.978	74.4884	143.15	6RM-REP3	Subject 11	0.378782	196.259	117.184	210.93	179.694	287.658	51.7417	35.0813	335.939	94.1976	224.504	10RM-REP3	Subject 11	0.454142	171.189	117.849	213.674	190.6	335.299	41.278	28.5434	362.555
													3RM-REP3	Subject 12	0.155486	106.607	130.187	68.3364	144.653	141.218	32.8327	54.3248	42.9919	70.2123	122.947	6RM-REP3	Subject 12	0.332592	112.97	138.226	56.2466	129.282	132.967	28.7497	55.1693	44.9192	79.0661	137.811	10RM-REP3	Subject 12	0.424511	105.313	109.188	64.8597	176.026	133.124	34.4772	47.533	67.4704
													3RM-REP3	Subject 13	0.344505	22.9801	125.589	69.6304	188.155	179.568	46.803	26.5289	121.182	20.4911	40.9785	6RM-REP3	Subject 13	0.349038	23.0634	109.053	72.3959	186.356	191.674	34.2971	26.7225	83.311	17.861	42.2901	10RM-REP3	Subject 13	0.413551	24.1374	96.0423	69.9357	186.89	198.205	35.8788	22.6163	119.973
																											6RM - - Rep4													10RM - - Rep4
																											Name	avg velocity	Semitendinosus RMS	Erector Spinae RMS	Rectus femoris RMS	Vastus Medialis RMS	Vastus Lateralis RMS	Gluteus Medius RMS	Gluteus Maximus RMS	Soleus RMS	Gastrocnemius RMS	Biceps femoris RMS		Name	avg velocity	Semitendinosus RMS	Erector Spinae RMS	Rectus femoris RMS	Vastus Medialis RMS	Vastus Lateralis RMS	Gluteus Medius RMS	Gluteus Maximus RMS	Soleus RMS
																										6RM-REP4	Subject 1	0.369287	146.783	589.264	152.183	121.233	182.822	121.258	84.0376	73.7192	105.414	76.7185	10RM-REP4	Subject 1	0.534368	148.315	381.975	138.793	129.056	182.491	90.8202	65.1665	77.6714
																										6RM-REP4	Subject 2	0.420953	78.1957	149.239	212.898	297.148	651.933	37.8699	115.13	94.3699	63.5543	86.5506	10RM-REP4	Subject 2	0.428138	62.8126	140.117	237.198	266.608	573.807	33.7337	91.2722	79.5972
																										6RM-REP4	Subject 3	0.366188	57.9888	171.584	148.271	34.3269	182.081	25.8373	43.4593	41.2408	93.2868	47.1144	10RM-REP4	Subject 3	0.518917	63.4108	58.0939	141.56	32.7918	179.251	19.5245	44.5595	39.715
																										6RM-REP4	Subject 4	0.343142	29.1217	241.022	350.592	181.909	184.093	389.155	74.2789	230.84	63.8574	81.6077	10RM-REP4	Subject 4	0.406326	31.6075	214.159	319.852	179.481	159.385	29.259	70.1332	211.681
																										6RM-REP4	Subject 5	0.305704	106.982	102.859	120.837	160.803	210.407	35.0593	48.1597	101.737	51.4482	135.876	10RM-REP4	Subject 5	0.376476	100.836	97.6643	121.277	160.101	204.165	36.7731	39.2076	97.1576
																										6RM-REP4	Subject 6	0.319803	80.1196	20.2733	154.863	153.907	138.082	101.268	7.95558	259.914	114.973	66.2172	10RM-REP4	Subject 6	0.394994	328.819	26.1282	176.18	57.4756	120.523	98.381	234.612	165.919
																										6RM-REP4	Subject 7	0.53068	81.7625	119.863	207.233	163.948	246.608	36.9159	57.3758	241.963	197.117	107.251	10RM-REP4	Subject 7	0.506059	78.0074	184.706	129.406	159.722	246.434	24.667	49.7592	250.429
																										6RM-REP4	Subject 8	0.377041	115.576	178.078	311.464	373.924	239.435	71.0058	34.447	197.097	120.259	43.6526	10RM-REP4	Subject 8	0.449304	108.253	114.167	308.23	176.133	230.602	68.4501	33.1894	159.409
																										6RM-REP4	Subject 9	0.4208	351.271	229.742	304.41	379.507	196.303	69.4136	64.8761	67.8882	75.7406	60.6863	10RM-REP4	Subject 9	0.453696	207.461	168.845	219.011	296.097	167.133	65.7444	62.0943	62.8763
																										6RM-REP4	Subject 10	0.347417	40.5202	239.047	162.746	502.054	270.195	98.4298	3.00844	84.9237	47.9653	99.6324	10RM-REP4	Subject 10	0.46323	54.4113	219.326	164.362	429.554	256.342	96.9866	3.02855	86.9703
																										6RM-REP4	Subject 11	0.364704	183.3	124.586	200.768	168.744	266.45	49.0635	36.8339	372.311	104.577	208.716	10RM-REP4	Subject 11	0.428062	191.55	132.963	215.972	197.123	354.645	49.5413	32.5843	338.019
																										6RM-REP4	Subject 12	0.276808	112.774	134.287	67.0444	166.635	137.247	27.6251	49.9245	37.7634	72.3177	151.405	10RM-REP4	Subject 12	0.396917	69.6772	111.489	66.6824	170.041	151.026	34.544	45.6624	55.4829
																										6RM-REP4	Subject 13	0.347005	28.5547	114.793	68.5771	180.329	190.435	42.6794	23.4723	128.855	22.2747	53.1405	10RM-REP4	Subject 13	0.379639	21.1689	103.274	67.1015	176.264	179.834	36.2564	22.1611	120.36
																											6RM - - Rep5													10RM - - Rep5
																											Name	avg velocity	Semitendinosus RMS	Erector Spinae RMS	Rectus femoris RMS	Vastus Medialis RMS	Vastus Lateralis RMS	Gluteus Medius RMS	Gluteus Maximus RMS	Soleus RMS	Gastrocnemius RMS	Biceps femoris RMS		Name	avg velocity	Semitendinosus RMS	Erector Spinae RMS	Rectus femoris RMS	Vastus Medialis RMS	Vastus Lateralis RMS	Gluteus Medius RMS	Gluteus Maximus RMS	Soleus RMS
																										6RM-REP5	Subject 1	0.330427	138.715	634.699	148.638	114.433	162.615	123.789	85.7069	91.7103	116.385	73.2095	10RM-REP5	Subject 1	0.448859	136.306	376.911	134.087	129.427	175.741	80.9239	62.3316	76.0665
																										6RM-REP5	Subject 2	0.361657	77.9349	161.763	234.986	290.322	679.845	37.0435	115.948	96.9302	69.834	88.9507	10RM-REP5	Subject 2	0.413621	68.8287	150.059	231.348	260.189	559.032	33.4426	89.2992	94.5741
																										6RM-REP5	Subject 3	0.269004	62.5786	121.756	153.617	36.0835	191.245	29.6243	59.0293	33.5161	82.6761	54.9629	10RM-REP5	Subject 3	0.45817	81.4095	45.7459	155.766	33.2003	192.753	21.8296	45.1167	51.4134
																										6RM-REP5	Subject 4	0.32066	31.4617	260.176	393.381	194.23	192.642	275.965	78.891	171.476	51.3248	79.4866	10RM-REP5	Subject 4	0.386737	30.2749	257.192	333.18	200.815	160.808	27.2296	64.8161	199.893
																										6RM-REP5	Subject 5	0.261719	89.9823	85.5366	112.171	155.346	213.038	35.0402	43.0495	88.8884	50.278	107.258	10RM-REP5	Subject 5	0.332287	98.8632	88.716	130.131	164.879	218.266	30.4468	43.631	95.6812
																										6RM-REP5	Subject 6	0.196866	63.0297	21.0193	152.261	164.738	138.602	84.6439	6.44844	249.046	86.0542	56.9153	10RM-REP5	Subject 6	0.457577	353.704	18.9597	157.508	54.5778	133.624	90.5361	213.501	343.39
																										6RM-REP5	Subject 7	0.442915	79.9227	99.0357	244.68	165.409	235.306	44.4669	61.6737	198.151	176.008	94.5386	10RM-REP5	Subject 7	0.481839	57.9943	175.376	114.936	173.29	249.878	32.7967	44.6451	153.065
																										6RM-REP5	Subject 8	0.387093	107.853	209.082	295.67	377.649	228.708	89.4001	36.9754	295.074	148.239	54.0521	10RM-REP5	Subject 8	0.477659	108.866	325.674	333.465	168.608	232.631	68.6506	29.6865	181.431
																										6RM-REP5	Subject 9	0.361636	323.418	203.962	251.386	345.567	184.763	71.9161	67.3728	93.7919	84.2312	75.0747	10RM-REP5	Subject 9	0.478618	242.259	192.466	271.355	304.316	173.1	74.3475	77.6563	102.746
																										6RM-REP5	Subject 10	0.355577	134.49	234.473	157.688	474.062	247.957	92.3046	2.94528	79.5091	49.7029	118.679	10RM-REP5	Subject 10	0.428829	49.8579	244.607	163.964	539.643	261.81	99.699	2.95004	84.3213
																										6RM-REP5	Subject 11	0.327272	123.728	127.045	200.986	185.553	283.974	42.2487	40.193	277.427	83.9275	136.264	10RM-REP5	Subject 11	0.424879	244.461	134.953	194.969	183.184	283.358	47.8985	31.2016	226.286
																										6RM-REP5	Subject 12	0.28307	131.773	145.391	60.855	140.804	159.683	29.3534	51.8872	42.5283	72.6458	134.653	10RM-REP5	Subject 12	0.356302	63.9015	120.313	57.3433	168.87	131.514	27.4213	48.3743	51.9545
																										6RM-REP5	Subject 13	0.35745	25.3643	123.763	64.0026	163.898	175.041	35.6216	25.6721	87.1261	21.5879	48.2794	10RM-REP5	Subject 13	0.388233	19.5392	121.737	72.1916	166.356	179.469	31.9629	21.6264	104.749
																											6RM - - Rep6													10RM - - Rep6
																											Name	avg velocity	Semitendinosus RMS	Erector Spinae RMS	Rectus femoris RMS	Vastus Medialis RMS	Vastus Lateralis RMS	Gluteus Medius RMS	Gluteus Maximus RMS	Soleus RMS	Gastrocnemius RMS	Biceps femoris RMS		Name	avg velocity	Semitendinosus RMS	Erector Spinae RMS	Rectus femoris RMS	Vastus Medialis RMS	Vastus Lateralis RMS	Gluteus Medius RMS	Gluteus Maximus RMS	Soleus RMS
																										6RM-REP6	Subject 1	0.290965	139.316	574.802	135.604	113.33	165.653	122.518	83.1192	83.5076	112.201	88.1324	10RM-REP6	Subject 1	0.445678	143.949	435.023	118.634	123.135	184.362	100.26	77.5944	98.7396
																										6RM-REP6	Subject 2	0.347463	87.5921	185.141	208.952	301.71	662.55	41.9515	122.361	102.816	66.5362	81.8523	10RM-REP6	Subject 2	0.39133	64.779	149.104	217.668	286.715	621.697	33.6119	102.099	91.858
																										6RM-REP6	Subject 3	0.248916	46.0798	163.411	174.955	41.3461	213.408	28.5198	51.2633	28.9517	62.4442	40.8646	10RM-REP6	Subject 3	0.36268	58.3671	40.1146	152.155	37.1473	189.367	21.4541	46.8817	27.4834
																										6RM-REP6	Subject 4	0.299928	40.173	269.166	352.962	211.643	189.768	240.73	87.6085	194.368	60.1076	90.5717	10RM-REP6	Subject 4	0.32446	29.9481	228.473	337.092	196.595	155.521	28.8044	72.8644	207.697
																										6RM-REP6	Subject 5	0.211782	92.8018	101.963	114.453	162.061	201.373	32.0522	49.7756	101.454	43.5868	101.981	10RM-REP6	Subject 5	0.303647	85.6391	83.8574	124.358	163.446	214.988	29.5708	38.5981	93.5017
																										6RM-REP6	Subject 6	0.259523	81.6031	21.5339	144.618	154.581	155.994	97.919	7.7696	276.366	100.123	48.2446	10RM-REP6	Subject 6	0.371315	306.301	18.4531	155.929	58.2755	155.231	100.935	199.914	281.26
																										6RM-REP6	Subject 7	0.381933	85.3482	95.5301	222.43	175.607	261.881	42.1238	61.6155	224.39	173.285	85.3418	10RM-REP6	Subject 7	0.484781	81.4386	57.1446	130.751	147.051	250.291	27.0648	49.6825	153.404
																										6RM-REP6	Subject 8	0.330894	107.733	229.328	306.478	358.321	237.678	82.9036	38.2012	226.452	131.575	40.226	10RM-REP6	Subject 8	0.475146	123.823	289.009	296.291	161.189	244.902	70.148	31.6141	245.021
																										6RM-REP6	Subject 9	0.301262	341.578	203.353	306.297	340.471	176.011	70.4939	65.7295	61.7606	71.6602	72.7031	10RM-REP6	Subject 9	0.444955	209.545	191.218	269.288	298.591	195.664	73.6156	71.7648	85.4799
																										6RM-REP6	Subject 10	0.29379	36.5901	219.795	148.936	478.647	273.435	104.583	2.89105	84.5801	48.4357	97.9253	10RM-REP6	Subject 10	0.40549	33.6191	220.178	154.349	506.22	256.721	109.565	2.96297	83.4297
																										6RM-REP6	Subject 11	0.266273	125.443	128.377	189.542	195.347	261.417	52.6514	43.3087	299.644	84.774	161.822	10RM-REP6	Subject 11	0.438687	261.058	149.762	181.484	181.94	302.882	53.0961	38.1208	339.494
																										6RM-REP6	Subject 12	0.232084	159.927	150.612	60.6124	147.429	141.46	30.1088	50.5201	45.901	78.0366	153.862	10RM-REP6	Subject 12	0.336855	78.3821	113.063	66.6248	149.5	138.844	26.9323	50.2635	54.1779
																										6RM-REP6	Subject 13	0.316419	19.4453	127.846	69.2285	165.109	164.365	40.4095	24.0028	70.1551	19.9513	37.9585	10RM-REP6	Subject 13	0.379747	20.3371	105.393	64.3739	147.531	160.692	30.502	23.9604	108.372
																																								10RM - - Rep7
																																								Name	avg velocity	Semitendinosus RMS	Erector Spinae RMS	Rectus femoris RMS	Vastus Medialis RMS	Vastus Lateralis RMS	Gluteus Medius RMS	Gluteus Maximus RMS	Soleus RMS
																																							10RM-REP7	Subject 1	0.39503	132.117	437.925	164.13	125.306	191.156	104.565	75.2904	79.0258
																																							10RM-REP7	Subject 2	0.425787	67.306	172.248	248.837	318.97	660.694	40.4908	123.795	96.8865
																																							10RM-REP7	Subject 3	0.389434	48.6941	19.5588	152.38	34.922	178.863	22.353	46.9753	25.0105
																																							10RM-REP7	Subject 4	0.334282	37.4535	242.252	356.501	184.857	176.573	27.8022	65.383	193.102
																																							10RM-REP7	Subject 5	0.32622	92.9812	98.0199	130.564	175.461	217.471	32.5582	45.1108	107.848
																																							10RM-REP7	Subject 6	0.379997	303.709	18.5176	144.917	56.4671	148.017	106.077	195.046	350.044
																																							10RM-REP7	Subject 7	0.474569	72.9085	166.965	148.079	180.112	282.89	27.6787	55.4473	230.071
																																							10RM-REP7	Subject 8	0.444151	87.5474	196.945	307.288	137.617	247.713	81.763	29.9806	182.144
																																							10RM-REP7	Subject 9	0.381437	168.733	189.607	274.006	312.933	194.869	78.2642	81.7935	90.7879
																																							10RM-REP7	Subject 10	0.383905	37.3837	252.012	176.844	516.39	290.051	100.211	3.00807	81.798
																																							10RM-REP7	Subject 11	0.349388	231.299	147.767	196.122	165.115	278.492	52.426	39.4243	243.928
																																							10RM-REP7	Subject 12	0.360886	101.83	131.039	55.3903	152.561	137.06	27.5878	49.6894	46.7517
																																							10RM-REP7	Subject 13	0.400367	25.8697	118.155	68.9409	159.18	179.723	33.2889	26.8528	109.306
																																								10RM - - Rep 8
																																								Name	avg velocity	Semitendinosus RMS	Erector Spinae RMS	Rectus femoris RMS	Vastus Medialis RMS	Vastus Lateralis RMS	Gluteus Medius RMS	Gluteus Maximus RMS	Soleus RMS
																																							10RM-REP8	Subject 1	0.36983	133.139	358.762	140.668	123.786	177.99	109.281	88.0772	81.1065
																																							10RM-REP8	Subject 2	0.413317	78.6785	179.192	201.482	269.334	542.738	37.9047	107.089	105.527
																																							10RM-REP8	Subject 3	0.3627	49.9801	110.709	153.71	33.6108	185.908	24.6879	46.2557	37.7745
																																							10RM-REP8	Subject 4	0.336499	33.9669	266.518	341.712	195.746	178.124	35.4939	75.6928	197.962
																																							10RM-REP8	Subject 5	0.332121	93.7348	96.3494	116.106	156.619	202.313	33.4962	43.1308	92.917
																																							10RM-REP8	Subject 6	0.355001	322.24	18.1384	138.689	55.2401	136.671	103.694	162.911	341.967
																																							10RM-REP8	Subject 7	0.479659	69.4656	40.9975	149.526	177.086	274.685	28.753	56.9523	281.679
																																							10RM-REP8	Subject 8	0.440595	96.7046	221.201	288.29	135.301	236.879	72.5307	36.5017	289.396
																																							10RM-REP8	Subject 9	0.324644	169.732	206.848	278.705	291.45	179.251	99.6244	72.248	56.1047
																																							10RM-REP8	Subject 10	0.371633	40.3872	233.783	173.244	504.417	279.867	90.5637	2.84301	78.9503
																																							10RM-REP8	Subject 11	0.392104	178.799	142.232	189.348	178.253	254.374	50.2844	37.1914	267.893
																																							10RM-REP8	Subject 12	0.311665	110.57	127.673	61.2867	158.821	138.789	28.5783	50.6616	53.4621
																																							10RM-REP8	Subject 13	0.393141	24.7757	121.508	67.5108	158.181	171.267	37.4236	24.3945	121.08
																																								10RM - - Rep9
																																								Name	avg velocity	Semitendinosus RMS	Erector Spinae RMS	Rectus femoris RMS	Vastus Medialis RMS	Vastus Lateralis RMS	Gluteus Medius RMS	Gluteus Maximus RMS	Soleus RMS
																																							10RM-REP9	Subject 1	0.379594	131.247	367.605	135.44	140.079	175.887	126.494	89.5008	80.6271
																																							10RM-REP9	Subject 2	0.379296	76.4442	175.669	254.008	307.087	650.926	41.5144	125.897	102.604
																																							10RM-REP9	Subject 3	0.37544	51.4295	47.0859	144.509	32.9709	174.991	24.5182	48.9493	40.1553
																																							10RM-REP9	Subject 4	0.29717	40.1486	259.413	379.638	208.231	171.986	29.4286	84.972	235.31
																																							10RM-REP9	Subject 5	0.28426	76.9234	91.3975	109.938	159.827	198.367	33.2383	47.3348	85.778
																																							10RM-REP9	Subject 6	0.310889	306.138	17.6467	164.775	58.0566	136.595	97.9393	193.089	253.278
																																							10RM-REP9	Subject 7	0.463103	73.3237	111.131	154.489	172.576	255.656	32.5738	60.1046	207.246
																																							10RM-REP9	Subject 8	0.412652	102.852	243.753	299.707	147.638	244.218	89.7794	34.3507	283.095
																																							10RM-REP9	Subject 9	0.374085	163.763	211.534	240.34	312.214	177.929	82.1977	85.9988	85.8869
																																							10RM-REP9	Subject 10	0.343923	39.4113	236.091	171.215	469.882	273.594	96.879	2.91354	80.0147
																																							10RM-REP9	Subject 11	0.358217	211.795	146.032	150.52	170.189	241.363	49.027	37.9424	311.379
																																							10RM-REP9	Subject 12	0.30894	123.442	133.242	63.8736	184.292	143.826	29.8299	54.412	56.7086
																																							10RM-REP9	Subject 13	0.40129	23.1149	105.529	62.6781	165.079	197.621	34.7793	26.5702	123.537
																																								10RM - - Rep10
																																								Name	avg velocity	Semitendinosus RMS	Erector Spinae RMS	Rectus femoris RMS	Vastus Medialis RMS	Vastus Lateralis RMS	Gluteus Medius RMS	Gluteus Maximus RMS	Soleus RMS
																																							10RM-REP10	Subject 1	0.311947	118.189	402.606	155.256	137.478	188.704	104.604	84.4031	79.8539
																																							10RM-REP10	Subject 2	0.387925	74.4606	165.386	207.4	262.876	531.955	37.127	121.549	89.5411
																																							10RM-REP10	Subject 3	0.312182	51.6674	40.1475	158.719	38.0034	192.045	27.6546	56.4142	31.6006
																																							10RM-REP10	Subject 4	0.282782	40.3797	260.82	340.055	211.182	171.738	32.0599	76.662	223.884
																																							10RM-REP10	Subject 5	0.244971	85.1448	85.8854	111.521	145.112	190.423	27.6877	39.7275	78.6746
																																							10RM-REP10	Subject 6	0.308697	123.364	18.8799	141.451	57.5484	128.708	93.2829	183.048	319.137
																																							10RM-REP10	Subject 7	0.411524	60.5054	78.6817	167.117	184.103	266.237	35.8795	63.8362	148.346
																																							10RM-REP10	Subject 8	0.339893	120.16	255.579	305.851	129.835	240.509	67.1901	35.888	286.844
																																							10RM-REP10	Subject 9	0.336062	152.671	212.082	277.595	292.549	197.24	68.3831	78.4834	96.4768
																																							10RM-REP10	Subject 10	0.315291	38.6505	241.024	162.045	454.958	242.48	96.6798	2.93545	75.6443
																																							10RM-REP10	Subject 11	0.301943	145.769	133.151	158.47	157.131	236.731	45.965	32.7611	234.796
																																							10RM-REP10	Subject 12	0.272855	114.889	125.165	65.2144	141.99	142.52	28.9397	57.4608	43.2841
																																							10RM-REP10	Subject 13	0.374801	21.1805	121.054	65.2354	131.084	182.704	34.4041	27.62	110.202
[truncated: 18 more columns]

## Sheet: 10RM men
																										6RM															10RM
Rep	Name	avg velocity velocity	Semitendinosus RMS	Erector Spinae RMS	Rectus femoris RMS	Vastus medialis RMS	Vastus lateralis RMS	Gluteus medius RMS	Gluteus maximus RMS	Soleus RMS	Gastroc RMS	Biceps femoris RMS	Phase/rep	Name	avg velocity velocity	Semitendinosus RMS	Erector Spinae RMS	Rectus femoris RMS	Vastus medialis RMS	Vastus lateralis RMS	Gluteus medius RMS	Gluteus maximus RMS	Soleus RMS	Gastroc RMS	Biceps femoris RMS	Condition	Rep	Phase/rep	Name	avg velocity velocity	Semitendinosus RMS	Erector Spinae RMS	Rectus femoris RMS	Vastus medialis RMS	Vastus lateralis RMS	Gluteus medius RMS	Gluteus maximus RMS	Soleus RMS	Gastroc RMS	Biceps femoris RMS	Condition	Rep	Phase/rep	Name	avg velocity velocity	Semitendinosus RMS	Erector Spinae RMS	Rectus femoris RMS	Vastus medialis RMS
Rep	subject 1	0.26335	60.5273	131.815		541.643	704.015	100.65	137.832	158.85	46.5377	141.885	1	subject 1	0.335886	64.2893	139.307		139.458	638.434	116.72	124.192	126.815	42.7538	90.8074	6RM	Rep	1	subject 1	0.3547	63.5811	119.68		455.77	633.592	88.5302	111.33	138.813	51.1932	113.407	10RM	Rep	1	subject 1	0.439414	131.125	119.691		53.242
Rep	subject 2	0.2823	19.7768	123.851	293.985	163.245	368.171	71.2174	45.6175	100.731	40.8228	65.8066	1	subject 2	0.380546	12.5885	104.8	235.656	127.676	261.504	44.7837	27.3275	79.7539	34.7343	58.6896	6RM	Rep	1	subject 2	0.396721	14.6784	103.242	303.623	155.023	239.264	37.8426	22.466	59.8835	24.682	58.1397	10RM	Rep	1	subject 2	0.465307	13.5163	102.703	235.625	158.504
Rep	subject 3	0.199259	74.5807	179.126	261.908	242.103	292.204	53.2691	10.7605	49.6189	62.3223	70.4371	1	subject 3	0.309796	83.0695	139.054	232.513	263.752	273.145	51.766	10.4784	38.3096	48.6912	70.2878	6RM	Rep	1	subject 3	0.339015	65.816	72.9656	192.185	224.7	228.929	34.1974	7.81133	32.3457	56.7568	57.1335	10RM	Rep	1	subject 3	0.417947	55.1114	116.72	193.976	253.065
Rep	subject 4	0.283899	129.84	210.444	605.818	432.206	356.394	104.049		166.903	76.0524	100.131	1	subject 4	0.382322	136.554	127.804	498.589	320.765	308.421	116.939		160.014	97.6617	323.803	6RM	Rep	1	subject 4	0.460797	112.253	248.359	561.202	320.727	301.784	112.785		139.111	61.9795	343.373	10RM	Rep	1	subject 4	0.592547	135.416	289.392	436.632	299.748
Rep	subject 5	0.213568	63.3984	355.376	679.229	82.8066	511.536	212.849	197.366	216.625	100.649	183.474	1	subject 5	0.439239	50.3567	295.076	520.568	66.871	407.725	204.385	171.902	215.738	96.6054	210.986	6RM	Rep	1	subject 5	0.477739	48.4474	281.983	480.11	79.194	510.138	166.445	163.665	153.356	68.2133	176.873	10RM	Rep	1	subject 5	0.534686	35.0133	273.414	544.123	59.0344
Rep	subject 6	0.251236	49.8467	256.059	226.775	718.045	282.797	32.6324	76.8461	95.5326	80.8225	200.935		subject 6												6RM	Rep	1	subject 6	0.455949	28.7067	213.582	263.95	725.596	255.769	25.1753	56.7057	227.879	82.7742	70.0429	10RM	Rep	1	subject 6	0.554066	25.1006	197.279		571.006
Rep	subject 7	0.328474	121.995	471.94	531.09	101.297	336.743	195.793	179.707	139.068	104.556	244.495	1	subject 7	0.518061	90.0287	371.986	338.837	92.0587	280.759	176.138	151.364	105.967	74.0192	234.263	6RM	Rep	1	subject 7	0.561687	90.1288	324.234	314.496	78.483	252.001	151.328	127.037	107.782	73.0056	196.344	10RM	Rep	1	subject 7	0.634652	66.8941	298.35	234.555	71.1484
Rep	subject 8	0.320033	17.3644	282.194	448.477	285.184	444.355	118.954	54.4572	191.709	44.5604	87.9771	1	subject 8	0.480757	13.5607	236.533	422.679	304.413	463.751	92.4953	51.9381	150.878	42.5236	68.3905	6RM	Rep	1	subject 8	0.541175	14.5792	257.617	322.325	251.531	324.543	89.5799	44.9148	178.193	53.3515	62.2091	10RM	Rep	1	subject 8	0.596197	12.95	246.158	350.087	224.696
Rep	subject 9	0.216934	36.4414		264.517	577.144	216.388	3.56788	61.3051	170.155	68.2982		1	subject 9	0.339785	35.299		230.098	434.462	181.662	3.85735	158.984	151.001	78.7783		6RM	Rep	1	subject 9	0.441971	39.5392		241.855	17.9626	174.493	37.1939	124.7	150.499	119.642		10RM	Rep	1	subject 9	0.506096	31.5578		232.864	8.93171
Rep	subject 10	0.336541	107.236	324.897	179.466	165.215	370.3	75.1431	65.3132	111.406	123.62		1	subject 10	0.440429	78.8814	97.7916	141.562	138.781	355.807	68.2831	62.6592	89.4578	44.1982		6RM	Rep	1	subject 10	0.505486	54.6388	55.9162	104.498	126.732	278.046	49.1206	59.6255	71.9516	36.3169		10RM	Rep	1	subject 10	0.540279	34.3138	305.11	112.957	95.4355
Rep	subject 11	0.210022	132.304	245.138	239.291	167.821	52.6477		127.072	270.41	69.9476	147.8	1	subject 11	0.479548	164.149	226.266	198.322	163.489	45.6487		104.338	412.029	97.7373	127.737	6RM	Rep	1	subject 11	0.471161	126.772	226.74	207.406	169.253	42.0003		93.4053	211.38	57.5289	125.487	10RM	Rep	1	subject 11	0.479673	66.0481	172.456	172.727	128.695
Rep	subject 12	0.213518	80.9945	248.692	218.136		322.892	102.795	181.953	172.686	48.8015	104.601	1	subject 12	0.343702	82.992	247.773	206.954		293.008	59.4672	138.845	152.779	44.1177	100.638	6RM	Rep	1	subject 12	0.396711	71.7211	233.513	194.521	40.1051	249.898	37.7971	113.934	176.277	46.6811	70.5097	10RM	Rep	1	subject 12	0.454932	64.7624	222.443	156.73
Rep	subject 13	0.323855	43.5841	220.412	551.656	79.292	150.679		144.519	712.05	489.11	140.577	1	subject 13	0.42699	37.769	203.398	490.766	79.4129	114.666		121.003	242.336	84.6011	106.532	6RM	Rep	1	subject 13	0.465163	24.8635	175.853	490.027	65.5614	79.2511		87.7801	508.186	57.8831	84.7642	10RM	Rep	1	subject 13	0.583819	26.441	145.711	367.323	64.814
													Phase/rep	Name	avg velocity velocity	Semitendinosus RMS	Erector Spinae RMS	Rectus femoris RMS	Vastus medialis RMS	Vastus lateralis RMS	Gluteus medius RMS	Gluteus maximus RMS	Soleus RMS	Gastroc RMS	Biceps femoris RMS	Condition	Rep	Phase/rep	Name	avg velocity velocity	Semitendinosus RMS	Erector Spinae RMS	Rectus femoris RMS	Vastus medialis RMS	Vastus lateralis RMS	Gluteus medius RMS	Gluteus maximus RMS	Soleus RMS	Gastroc RMS	Biceps femoris RMS	Condition	Rep	Phase/rep	Name	avg velocity velocity	Semitendinosus RMS	Erector Spinae RMS	Rectus femoris RMS	Vastus medialis RMS
													2	subject 1	0.277135	62.8256	127.891		222.412	738.185	117.063	152.24	135.634	51.9694	102.776	6RM	Rep	2	subject 1	0.351403	62.4455	144.222		531.821	702.861	118.313	128.778	140.898	44.0835	106.064	10RM	Rep	2	subject 1	0.434279	176.554	130.91		61.05
													2	subject 2	0.395979	10.0978	135.445	283.188	148.584	295.011	44.8807	33.3217	82.0958	33.191	76.3294	6RM	Rep	2	subject 2	0.410593	13.3651	119.249	306.699	136.804	207.17	44.3734	27.3211	81.8126	37.1369	55.1008	10RM	Rep	2	subject 2	0.423469	14.7824	112.21	255.794	136.934
													2	subject 3	0.294846	84.4076	141.756	267.267	263.389	329.337	56.6641	10.4879	37.1972	55.3916	73.0779	6RM	Rep	2	subject 3	0.341161	82.4824	87.2962	193.035	218.568	279.311	50.1522	9.24814	41.0382	57.2072	74.3471	10RM	Rep	2	subject 3	0.425379	70.1405	121.173	195.681	257.563
													2	subject 4	0.332997	141.269	125.965	485.036	356.537	346.284	132.038		174.079	136.776	347.944	6RM	Rep	2	subject 4	0.458663	138.404	186.452	437.683	379.156	332.557	125.997		179.711	86.6766	382.226	10RM	Rep	2	subject 4	0.517242	131.751	243.145	489.534	311.554
													2	subject 5	0.327756	59.6427	356.335	701.477	76.265	503.19	212.288	190.265	216.819	88.8181	214.106	6RM	Rep	2	subject 5	0.367406	48.9609	314.024	599.994	83.3011	617.338	195.115	182.121	158.891	66.3075	180.021	10RM	Rep	2	subject 5	0.545164	41.363	300.99	595.666	73.0069
														subject 6												6RM	Rep	2	subject 6	0.43797	38.9817	225.937	241.744	713.808	257.598	23.3876	67.4677	143.86	87.8618	127.139	10RM	Rep	2	subject 6	0.525789	35.7522	201.903		590.056
													2	subject 7	0.472541	122.518	336.837	350.138	94.2185	297.78	164.635	155.558	139.43	100.944	233.25	6RM	Rep	2	subject 7	0.535891	106.294	359.173	363.392	80.9368	276.322	152.032	146.193	91.6694	85.7385	189.654	10RM	Rep	2	subject 7	0.582747	68.3224	343.472	302.797	84.257
													2	subject 8	0.446763	14.0521	272.915	389.206	295.722	484.811	95.4131	52.4344	173.715	51.2553	73.3474	6RM	Rep	2	subject 8	0.472762	15.8861	252.745	336.211	238.284	348.276	96.9177	44.3934	149.469	44.9224	75.1582	10RM	Rep	2	subject 8	0.557382	12.826	240.889	319.559	222.763
													2	subject 9	0.317364	34.8841		285.499	441.127	198.976	3.74896	57.2964	148.511	61.4542		6RM	Rep	2	subject 9	0.463914	42.3234		243.912	20.8579	170.014	29.1357	125.26	146.757	134.78		10RM	Rep	2	subject 9	0.461952	27.9129		253.37	16.1772
													2	subject 10	0.404784	70.4945	60.5781	138.291	151.238	337.139	69.1426	66.7888	79.7999	46.6455		6RM	Rep	2	subject 10	0.507292	67.0287	49.0616	112.129	155.445	304.118	56.4971	64.6896	74.6287	46.9603		10RM	Rep	2	subject 10	0.516043	62.0598	242.207	99.8257	112.156
													2	subject 11	0.380555	160.113	235.084	229.395	158.136	46.7149		115.607	254.253	68.2651	136.298	6RM	Rep	2	subject 11	0.470642	144.272	213.268	230.56	200.748	183.363		111.313	226.948	65.7369	152.053	10RM	Rep	2	subject 11	0.505853	95.9038	205.545	183.76	155.403
													2	subject 12	0.3137	76.9157	256.199	211.301		341.537	67.9774	155.169	146.594	36.4689	96.5343	6RM	Rep	2	subject 12	0.406263	85.5717	224.929	202.773	40.6355	283.159	47.919	153.434	157.695	44.3026	86.4098	10RM	Rep	2	subject 12	0.453318	69.4648	205.233	155.533
													2	subject 13	0.351338	49.8399	226.656	606.311	77.4479	143.63		144.922	347.4	110.134	130.692	6RM	Rep	2	subject 13	0.461379	36.964	174.747	545.916	76.3651	90.9228		117.068	160.025	57.2064	105.883	10RM	Rep	2	subject 13	0.603317	30.8512	186.202	494.741	64.4035
													Phase/rep	Name	avg velocity velocity	Semitendinosus RMS	Erector Spinae RMS	Rectus femoris RMS	Vastus medialis RMS	Vastus lateralis RMS	Gluteus medius RMS	Gluteus maximus RMS	Soleus RMS	Gastroc RMS	Biceps femoris RMS	Condition	Rep	Phase/rep	Name	avg velocity velocity	Semitendinosus RMS	Erector Spinae RMS	Rectus femoris RMS	Vastus medialis RMS	Vastus lateralis RMS	Gluteus medius RMS	Gluteus maximus RMS	Soleus RMS	Gastroc RMS	Biceps femoris RMS	Condition	Rep	Phase/rep	Name	avg velocity velocity	Semitendinosus RMS	Erector Spinae RMS	Rectus femoris RMS	Vastus medialis RMS
													3	subject 1	0.30987	185.781	160.931		239.06	781.64	108.26	145.624	186.086	69.255	167.892	6RM	Rep	3	subject 1	0.3159	64.0818	137.932		502.769	740.325	105.705	132.125	136.54	45.5232	109.045	10RM	Rep	3	subject 1	0.38081	114.759	135.492		67.8581
													3	subject 2	0.396209	11.0425	153.117	300.504	164.454	339.557	63.7807	36.1729	97.5713	40.6591	76.6088	6RM	Rep	3	subject 2	0.487052	17.6586	126.09	319.403	175.94	242.902	48.2182	25.9939	75.7868	38.2727	70.2286	10RM	Rep	3	subject 2	0.516414	17.2916	129.614	276.834	163.624
													3	subject 3	0.197285	87.5489	151.305	259.428	255.58	299.141	57.712	11.1999	42.8786	62.4539	85.3097	6RM	Rep	3	subject 3	0.30982	85.1445	86.0407	237.281	240.722	289.589	60.3417	10.3873	40.8783	64.4569	78.2245	10RM	Rep	3	subject 3	0.393543	69.9597	108.27	232.657	266.656
													3	subject 4	0.255794	138.89	226.367	486.491	392.913	367.085	134.782		159.298	110.033	294.723	6RM	Rep	3	subject 4	0.368128	171.692	293.668	474.86	269.481	281.211	94.3645		136.978	65.1599	364.209	10RM	Rep	3	subject 4	0.50085	147.291	219.047	477.42	359.86
													3	subject 5	0.282214	86.4657	362.46	602.871	72.8069	501.17	232.898	185.219	210.245	112.582	218.369	6RM	Rep	3	subject 5	0.351585	56.4086	375.832	665.044	94.1306	622.127	179.655	189.158	199.069	70.1143	187.733	10RM	Rep	3	subject 5	0.484163	45.103	345.791	658.925	73.5576
														subject 6												6RM	Rep	3	subject 6	0.413769	43.2701	223.339	250.632	712.056	265.426	25.7489	70.1857	146.203	87.2834	155.596	10RM	Rep	3	subject 6	0.495734	36.6472	222.725		529.114
													3	subject 7	0.35173	113.783	360.682	452.035	101.58	307.347	189.518	177.321	131.079	93.9939	248.885	6RM	Rep	3	subject 7	0.558298	118.626	339.467	394.311	94.8001	279.462	167.383	161.829	162.318	127.892	227.412	10RM	Rep	3	subject 7	0.593208	77.8329	353.793	274.135	80.7201
													3	subject 8	0.361631	15.9799	290.272	413.136	316.582	456.835	99.7839	53.6693	185.197	47.5805	75.147	6RM	Rep	3	subject 8	0.495621	17.0492	272.868	344.423	280.616	369.688	95.6034	43.937	187.593	48.1336	78.3617	10RM	Rep	3	subject 8	0.568911	16.8799	240.118	305.392	233.47
													3	subject 9	0.287828	42.0869		294.886	449.828	207.267	3.88109	118.335	166.276	94.3176		6RM	Rep	3	subject 9	0.399593	44.9377		256.749	21.4207	175.488	37.6145	156.252	154.846	123.38		10RM	Rep	3	subject 9	0.432688	33.2401		260.314	10.5156
													3	subject 10	0.249005	77.7329	48.9206	145.013	158.869	390.309	82.9489	79.0829	69.0872	37.2682		6RM	Rep	3	subject 10	0.494915	90.4268	34.8029	111.53	143.918	305.424	67.9785	64.9654	90.5581	53.7396		10RM	Rep	3	subject 10	0.477045	76.4925	234.439	97.5559	106.833
													3	subject 11	0.270023	119.872	256.593	200.121	143.75	45.4509		119.796	243.149	63.8197	118.495	6RM	Rep	3	subject 11	0.435109	127.438	259.597	247.165	221.405	202.69		106.338	190.71	47.7535	136.312	10RM	Rep	3	subject 11	0.448777	112.483	214.327	200.019	184.053
													3	subject 12	0.275739	79.1318	251.285	209.743		298.649	77.7206	177.777	136.417	37.4065	112.713	6RM	Rep	3	subject 12	0.369097	70.3037	244.249	165.952		248.253	78.0864	143.195	113.975	29.1713	84.9105	10RM	Rep	3	subject 12	0.426157	59.9304	221.694	165.956
													3	subject 13	0.265476	59.763	239.264	647.643	72.9912	186.53		168.224	271.125	135.32	139.554	6RM	Rep	3	subject 13	0.506466	43.358	218.227	557.677	87.2399	124.304		128.814	669.335	602.071	124.899	10RM	Rep	3	subject 13	0.515885	32.4122	168.771	576.485	68.9721
																										Condition	Rep	Phase/rep	Name	avg velocity velocity	Semitendinosus RMS	Erector Spinae RMS	Rectus femoris RMS	Vastus medialis RMS	Vastus lateralis RMS	Gluteus medius RMS	Gluteus maximus RMS	Soleus RMS	Gastroc RMS	Biceps femoris RMS	Condition	Rep	Phase/rep	Name	avg velocity velocity	Semitendinosus RMS	Erector Spinae RMS	Rectus femoris RMS	Vastus medialis RMS
																										6RM	Rep	4	subject 1	0.269467	71.0971	135.789		500.277	748.089	130.619	149.483	126.314	36.5036	130.418	10RM	Rep	4	subject 1	0.36712	77.076	134.538		437.719
																										6RM	Rep	4	subject 2	0.390136	17.2841	116.921	329.256	157.609	239.507	57.4678	29.9354	79.5228	41.7197	72.9556	10RM	Rep	4	subject 2	0.52613	18.7347	129.967	301.633	161.257
																										6RM	Rep	4	subject 3	0.331824	81.4119	97.7741	268.539	256.281	311.365	63.9166	11.2669	40.11	60.0148	86.4583	10RM	Rep	4	subject 3	0.398941	81.2561	110.062	209.933	234.465
																										6RM	Rep	4	subject 4	0.329777	142.595	220.419	461.346	371.022	356.433	139.787		152.663	88.1489	195.303	10RM	Rep	4	subject 4	0.443987	243.934	274.901	493.656	336.711
																										6RM	Rep	4	subject 5	0.337698	59.0068	378.598	588.108	94.7004	553.402	186.768	201.101	227.563	92.2313	195.141	10RM	Rep	4	subject 5	0.453568	47.204	339.145	662.695	71.9033
																										6RM	Rep	4	subject 6	0.387755	43.0258	238.332	247.694	761.137	270.536	27.8451	70.1213	136.537	79.8873	160.37	10RM	Rep	4	subject 6	0.48227	30.0193	227.901		678.926
																										6RM	Rep	4	subject 7	0.438948	94.3978	390.921	484.469	90.8152	320.85	173.245	177.867	117.103	83.6465	233.796	10RM	Rep	4	subject 7	0.637764	98.9587	378.518	342.919	94.502
																										6RM	Rep	4	subject 8	0.48268	17.2605	249.621	367.15	261.606	377.349	113.265	50.7807	183.526	49.0371	78.4094	10RM	Rep	4	subject 8	0.553306	13.6993	282.881	319.075	231.166
																										6RM	Rep	4	subject 9	0.404275	43.1738		286.253	22.295	186.477	15.5088	159.176	135.403	116.51		10RM	Rep	4	subject 9	0.429451	35.223		275.584	8.02572
																										6RM	Rep	4	subject 10	0.455575	72.5246	17.8751	106.145	139.395	314.819	58.186	67.8578	71.9441	52.2058		10RM	Rep	4	subject 10	0.472073	49.8786	212.658	91.8325	110.986
																										6RM	Rep	4	subject 11	0.414887	158.729	234.604	236.568	185.443	43.4258		123.39	187.125	48.3317	140.191	10RM	Rep	4	subject 11	0.480972	128.355	222.819	216.208	194.31
																										6RM	Rep	4	subject 12	0.369226	74.6438	265.11	163.809		275.844	82.1325	156.348	103.75	25.9679	99.7537	10RM	Rep	4	subject 12	0.394888	70.3527	262.388	153.197
																										6RM	Rep	4	subject 13	0.501862	48.5234	213.69	638.991	83.7707	154.598		148.971	683.676	626.997	142.908	10RM	Rep	4	subject 13	0.551296	40.4145	211.698	544.828	73.3093
																										Condition	Rep	Phase/rep	Name	avg velocity velocity	Semitendinosus RMS	Erector Spinae RMS	Rectus femoris RMS	Vastus medialis RMS	Vastus lateralis RMS	Gluteus medius RMS	Gluteus maximus RMS	Soleus RMS	Gastroc RMS	Biceps femoris RMS	Condition	Rep	Phase/rep	Name	avg velocity velocity	Semitendinosus RMS	Erector Spinae RMS	Rectus femoris RMS	Vastus medialis RMS
																										6RM	Rep	5	subject 1	0.255246	64.9908	138.69		127.863	726.22	133.507	147.964	142.302	36.4549	135.432	10RM	Rep	5	subject 1	0.30517	77.9215	124.072		359.316
																										6RM	Rep	5	subject 2	0.37725	15.3765	144.889	323.711	159.107	218.175	57.9273	32.5477	87.2919	52.2339	75.9444	10RM	Rep	5	subject 2	0.398909	16.5046	131.892	345.512	150.934
																										6RM	Rep	5	subject 3	0.343142	90.1189	107.503	276.971	288.677	325.374	60.3796	12.0385	44.2085	52.2828	89.0062	10RM	Rep	5	subject 3	0.367389	80.2698	110.249	220.486	260.03
																										6RM	Rep	5	subject 4	0.388083	242.065	202.856	509.732	355.83	355.196	94.4758		149.946	79.0535	379.189	10RM	Rep	5	subject 4	0.468783	157.688	333.706	398.568	371.404
																										6RM	Rep	5	subject 5	0.212547	44.8727	378.878	691.76	99.2236	568.26	169.354	190.381	157.345	63.8492	166.096	10RM	Rep	5	subject 5	0.419148	45.4147	336.964	758.159	71.9058
																										6RM	Rep	5	subject 6	0.355184	40.304	255.498	279.916	779.605	276.37	28.6951	79.6025	159.972	83.1729	154.397	10RM	Rep	5	subject 6	0.510684	35.4412	220.702		616.492
																										6RM	Rep	5	subject 7	0.465998	108.188	326.734	381.331	93.6571	265.87	160.906	155.195	110.679	84.1246	207.687	10RM	Rep	5	subject 7	0.601978	107.966	361.167	302.662	89.356
																										6RM	Rep	5	subject 8	0.431044	14.0659	286.723	383.689	309.565	387.825	106.951	42.5867	147.054	39.7019	68.154	10RM	Rep	5	subject 8	0.487152	12.696	242.699	374.067	281.964
																										6RM	Rep	5	subject 9	0.279779	39.806		287.018	21.3073	169.637	25.9658	180.795	145.333	81.3426		10RM	Rep	5	subject 9	0.387543	38.4307		244.878	15.0663
																										6RM	Rep	5	subject 10	0.418613	66.9517	21.0891	110.88	132.297	281.275	62.3891	80.5279	86.0084	57.6019		10RM	Rep	5	subject 10	0.467442	53.1214	225.536	112.857	109.385
																										6RM	Rep	5	subject 11	0.375485	181.207	260.086	213.719	167.58	46.9551		117.171	201.42	48.0332	130.181	10RM	Rep	5	subject 11	0.438573	155.33	247.285	219.179	136.885
																										6RM	Rep	5	subject 12	0.299197	78.3404	257.314	187.545		277.902	121.324	152.995	125.092	31.3593	99.8789	10RM	Rep	5	subject 12	0.41417	66.8611	241.808	176.9
																										6RM	Rep	5	subject 13	0.433535	53.7689	227.956	620.913	78.8187	145.558		149.395	399.658	134.449	173.078	10RM	Rep	5	subject 13	0.550518	41.6388	206.649	621.029	80.4747
																										Condition	Rep	Phase/rep	Name	avg velocity velocity	Semitendinosus RMS	Erector Spinae RMS	Rectus femoris RMS	Vastus medialis RMS	Vastus lateralis RMS	Gluteus medius RMS	Gluteus maximus RMS	Soleus RMS	Gastroc RMS	Biceps femoris RMS	Condition	Rep	Phase/rep	Name	avg velocity velocity	Semitendinosus RMS	Erector Spinae RMS	Rectus femoris RMS	Vastus medialis RMS
																										6RM	Rep	6	subject 1	0.279065	65.2151	147.121		525.252	664.447	130.461	160.356	164.356	47.3994	156.095	10RM	Rep	6	subject 1	0.377484	94.4824	146.737		466.199
																										6RM	Rep	6	subject 2	0.284147	16.9409	138.323	367.906	165.813	225.39	58.3035	33.4077	91.3258	56.6315	85.7794	10RM	Rep	6	subject 2	0.485309	20.4577	142.118	304.842	179.534
																										6RM	Rep	6	subject 3	0.243203	92.5815	30.3861	300.628	294.161	332.82	70.2538	11.7376	45.9749	53.7224	87.4485	10RM	Rep	6	subject 3	0.380488	79.4129	115.727	262.647	290.244
																										6RM	Rep	6	subject 4	0.428776	271.472	226.926	475.822	386.991	360.434	152.002		170.962	99.128	390.652	10RM	Rep	6	subject 4	0.456673	305.276	312.962	367.945	275.548
																										6RM	Rep	6	subject 5	0.239394	55.4487	389.328	594.365	87.4505	560.491	177.9	193.297	199.872	86.126	197.223	10RM	Rep	6	subject 5	0.402841	44.5227	388.76	673.623	65.1736
																										6RM	Rep	6	subject 6	0.236434	37.1757	248.213	314.096	744.702	270.674	30.9198	79.0652	218.924	85.091	126.052	10RM	Rep	6	subject 6	0.44846	31.5392	233.681		665.653
																										6RM	Rep	6	subject 7	0.34511	109.65	319.455	408.45	97.812	277.865	165.294	182.395	128.846	112.415	215.67	10RM	Rep	6	subject 7	0.525331	68.151	391.85	412.929	95.7052
																										6RM	Rep	6	subject 8	0.392334	17.0642	302.271	397.059	280.597	389.369	119.922	50.5441	192.182	48.1717	82.3181	10RM	Rep	6	subject 8	0.53797	18.6311	266.454	381.824	272.144
																										6RM	Rep	6	subject 9	0.296551	38.7565		280.733	22.6169	194.402	31.367	156.488	134.902	92.8213		10RM	Rep	6	subject 9	0.392692	39.4849		241.768	10.0587
																										6RM	Rep	6	subject 10	0.406276	81.6929	41.5282	120.619	162.215	334.598	66.2278	66.2227	98.3775	69.2927		10RM	Rep	6	subject 10	0.453458	62.3622	248.832	121.681	113.873
																										6RM	Rep	6	subject 11	0.249906	120.967	257.903	225.626	161.689	44.2382		114.17	163.548	38.5502	122.733	10RM	Rep	6	subject 11	0.420641	125.488	204.501	203.984	130.812
																										6RM	Rep	6	subject 12	0.253591	69.1603	263.025	184.169		295.265	77.4841	146.171	126.906	23.8868	95.7638	10RM	Rep	6	subject 12	0.37328	93.7078	273.246	160.816
																										6RM	Rep	6	subject 13	0.297779	42.9705	224.005	674.127	87.8558	144.877		148.597	334.256	99.5542	95.5787	10RM	Rep	6	subject 13	0.51667	47.6584	201.366	593.209	65.3976
																																									Condition	Rep	Phase/rep	Name	avg velocity velocity	Semitendinosus RMS	Erector Spinae RMS	Rectus femoris RMS	Vastus medialis RMS
																																									10RM	Rep	7	subject 1	0.294978	77.7333	121.537		529.131
																																									10RM	Rep	7	subject 2	0.38903	16.1194	139.595	280.288	155.829
																																									10RM	Rep	7	subject 3	0.361432	85.0743	119.345	238.248	286.874
																																									10RM	Rep	7	subject 4	0.412551	125.922	307.436	457.713	313.266
																																									10RM	Rep	7	subject 5	0.383066	43.9579	329.469	672.224	79.1972
																																									10RM	Rep	7	subject 6	0.474261	43.053	257.234		638.045
																																									10RM	Rep	7	subject 7	0.482603	85.9701	345.051	258.384	87.0632
																																									10RM	Rep	7	subject 8	0.496774	18.484	273.8	365.591	276.987
																																									10RM	Rep	7	subject 9	0.410835	42.0883		210.701	8.31271
																																									10RM	Rep	7	subject 10	0.450067	77.0547	241.139	105.011	122.503
																																									10RM	Rep	7	subject 11	0.39507	120.31	226.239	212.139	154.368
																																									10RM	Rep	7	subject 12	0.377722	67.8307	247.506	190.956
																																									10RM	Rep	7	subject 13	0.490091	50.9231	235.641	599.635	63.3205
																																									Condition	Rep	Phase/rep	Name	avg velocity velocity	Semitendinosus RMS	Erector Spinae RMS	Rectus femoris RMS	Vastus medialis RMS
																																									10RM	Rep	8	subject 1	0.353287	63.304	137.121		483.583
																																									10RM	Rep	8	subject 2	0.445754	21.2534	132.772	317.282	190.331
																																									10RM	Rep	8	subject 3	0.365264	88.8423	122.474	275.148	290.251
																																									10RM	Rep	8	subject 4	0.456183	264.104	289.551	423.764	290.952
																																									10RM	Rep	8	subject 5	0.327569	56.4708	327.138	650.042	69.8762
																																									10RM	Rep	8	subject 6	0.405573	30.2725	223.372		634.04
																																									10RM	Rep	8	subject 7	0.496487	80.6695	368.477	353.032	90.2063
																																									10RM	Rep	8	subject 8	0.50704	13.6931	295.628	358.936	272.3
																																									10RM	Rep	8	subject 9	0.363446	40.2343		248.46	7.8683
																																									10RM	Rep	8	subject 10	0.454243	47.0663	236.008	124.734	136.392
																																									10RM	Rep	8	subject 11	0.392494	161.567	248.29	227.035	153.925
																																									10RM	Rep	8	subject 12	0.33061	73.1944	256.397	177.152
																																									10RM	Rep	8	subject 13	0.495771	47.5714	224.665	598.436	68.5401
																																									Condition	Rep	Phase/rep	Name	avg velocity velocity	Semitendinosus RMS	Erector Spinae RMS	Rectus femoris RMS	Vastus medialis RMS
																																									10RM	Rep	9	subject 1	0.31287	61.8693	157.499		460.236
																																									10RM	Rep	9	subject 2	0.323775	17.0404	113.053	263.168	176.318
																																									10RM	Rep	9	subject 3	0.269911	76.6431	110.957	255.85	306.186
																																									10RM	Rep	9	subject 4	0.37328	135.115	288.445	502.475	276.548
																																									10RM	Rep	9	subject 5	0.305974	63.3409	354.189	528.268	69.9997
																																									10RM	Rep	9	subject 6	0.387569	45.3701	243.976		664.032
																																									10RM	Rep	9	subject 7	0.457265	84.7616	334.569	398.06	84.6579
																																									10RM	Rep	9	subject 8	0.445943	17.0137	270.82	374.908	272.651
																																									10RM	Rep	9	subject 9	0.408961	52.1667		203.883	16.2661
																																									10RM	Rep	9	subject 10	0.410848	66.0775	270.169	131.709	121.533
																																									10RM	Rep	9	subject 11	0.32417	103.053	238.36	195.485	147.013
																																									10RM	Rep	9	subject 12	0.326247	62.9898	280.788	179.542
																																									10RM	Rep	9	subject 13	0.439684	45.9342	227.662	646.597	77.4576
																																									Condition	Rep	Phase/rep	Name	avg velocity velocity	Semitendinosus RMS	Erector Spinae RMS	Rectus femoris RMS	Vastus medialis RMS
																																									10RM	Rep	10	subject 1	0.280219	67.207	127.81		450.449
																																									10RM	Rep	10	subject 2	0.319434	21.593	133.652	346.154	191.836
																																									10RM	Rep	10	subject 3	0.186727	79.0996	109.402	258.818	250.913
																																									10RM	Rep	10	subject 4	0.382035	134.354	312.845	531.472	273.526
																																									10RM	Rep		subject 5
																																									10RM	Rep	10	subject 6	0.258212	45.7784	259.389		679.149
																																									10RM	Rep	10	subject 7	0.45513	100.421	320.555	385.976	93.3207
																																									10RM	Rep	10	subject 8	0.392398	11.0289	300.464	398.746	283.19
																																									10RM	Rep	10	subject 9	0.354278	49.1212		236.481	9.88858
																																									10RM	Rep	10	subject 10	0.374094	61.3805	273.551	131.087	122.697
																																									10RM	Rep	10	subject 11	0.283909	128.964	216.139	193.045	149.609
																																									10RM	Rep	10	subject 12	0.328231	72.87	271.64	186.441
																																									10RM	Rep	10	subject 13	0.326482	50.2929	208.36	567.055	76.5571
[truncated: 22 more columns]
